# Supplementary material for: Optimization of news dissemination push mode by intelligent edge computing technology for deep learning
Source: Sci Rep. 2024 Mar 20;14:6671. doi: 10.1038/s41598-024-53859-7 (PMC11310452; doi:10.1038/s41598-024-53859-7)
Supplement: Supplementary file 1 — Supplementary Information. [file 41598_2024_53859_MOESM1_ESM.zip › data source.txt]

https://paperswithcode.com/dataset/realnews
https://www.outbrain.com/
