# Supplementary material for: Optimization of news dissemination push mode by intelligent edge computing technology for deep learning
Source: Sci Rep. 2024 Mar 20;14:6671. doi: 10.1038/s41598-024-53859-7 (PMC11310452; doi:10.1038/s41598-024-53859-7)
Supplement: Supplementary file 1 — Supplementary Information. [file 41598_2024_53859_MOESM1_ESM.zip › data.xlsx]

## Sheet: Supplementary Table 1
Supplementary Table 1 Data in Figure 10
Different cycle neural networks	Outbrain	Different cycle neural networks	RealNews
RNN	0.7823	RNN2	0.7829
LSTM	0.7842	LSTM2	0.7836
GRU	0.7854	GRU2	0.7845

## Sheet: Supplementary Table 2
Supplementary Table 2 Data in Figure 11
Test model	Outbrain	Test model	RealNews
FM	0.748	FM	0.7656
W&D	0.7519	W&D	0.7731
DeepFM	0.7524	DeepFM	0.7743
DCN	0.7535	DCN	0.7757
DCDN	0.7559	DCDN	0.7782
DDPG	0.7648	DDPG	0.7854
